# Supplementary material for: Data on medicinal plants used to treat respiratory infections and related symptoms in South Africa
Source: Data Brief. 2018 Oct 9;21:419–23. doi: 10.1016/j.dib.2018.10.012 (PMC6198089; doi:10.1016/j.dib.2018.10.012)
Supplement: Supplementary file 1 — Supplementary material [file mmc1.zip]

Archive with 2 entries (2 files):
- Conflict of interest.docx
- Data in brief conflict of interest.pdf
